# Supplementary material for: A Scoping Review of the Oral Health Status, Oral Health Behaviours and Interventions to Improve the Oral Health of Children and Young People in Care and Care Leavers
Source: Dent J (Basel). 2024 Feb 9;12(2):38. doi: 10.3390/dj12020038 (PMC10887692; doi:10.3390/dj12020038)
Supplement: Supplementary file 1 [file dentistry-12-00038-s001.zip]

Archive with 2 entries (2 files):
- CLA Oral Health Status Supplemental data.pdf
- Table S2_ Data extraction table.xlsx
